# Supplementary material for: Tetrahydrocurcumin Lipid Nanoparticle Based Gel Promotes Penetration into Deeper Skin Layers and Alleviates Atopic Dermatitis in 2,4-Dinitrochlorobenzene (DNCB) Mouse Model
Source: Nanomaterials (Basel). 2022 Feb 14;12(4):636. doi: 10.3390/nano12040636 (PMC8879523; doi:10.3390/nano12040636)
Supplement: Supplementary file 1 [file nanomaterials-12-00636-s001.zip]

Archive with 1 entries (1 files):
- nanomaterials-1367686-supplementary.pdf
